# Supplementary material for: A compendium of multi-omics data illuminating host responses to lethal human virus infections
Source: Sci Data. 2024 Apr 2;11:328. doi: 10.1038/s41597-024-03124-3 (PMC10987564; doi:10.1038/s41597-024-03124-3)
Supplement: Supplementary file 1 — Supplementary Table 1 [file 41597_2024_3124_MOESM1_ESM.xlsx]

## Sheet: S1_Pathogen_Strains
Category	Pathogen Name	Acronym	TaxonID	Subtype	Infection Model	Model Description
Experimental Design	Zaire ebolavirus (strain Makona)	EBOV	ncbitaxon:1891187	Makona variant	Ebola-Zaire-Makona-WT	Naturally acquired West African Zaire ebolavirus (Makona strain) isolated from human patients.
Experimental Design	Zaire ebolavirus (strain Mayinga, 1976)	EBOV	ncbitaxon:128952	VP30	Ebola-ΔVP30-Zaire-WT	Biologically-contained Zaire Ebola virus wild-type, lacking the essential transcriptional activator VP30 gene and only replicates in cells expressing hexameric zinc-finger protein VP30 (Q05323).
Experimental Design	Zaire ebolavirus (strain Mayinga, 1976)	EBOV	ncbitaxon:128952	VP30	Ebola-ΔVP30-Zaire-ΔssGP	Biologically-contained Zaire Ebola virus lacking expression of soluble glycoprotein (GP).
Experimental Design	Zaire ebolavirus (strain Mayinga, 1976)	EBOV	ncbitaxon:128952	VP30	Ebola-ΔVP30-Zaire-Δmucin	Biologically-contained Zaire Ebola virus with a GP lacking the mucin domain.
Experimental Design	Influenza A virus (A/Anhui/PA-1/2013)	IAV	ncbitaxon:1413188	H7N9	AH1-WT	Highly pathogenic avian influenza virus, subtype H7N9, wild-type isolated from a human in China in 2013.
Experimental Design	Influenza A virus (A/Anhui/PA-1/2013)	IAV	ncbitaxon:1413188	H7N9	AH1-F/M	Highly pathogenic avian influenza virus, subtype H7N9, isolated from a human in China in 2013 encoding two human-like substitutions (L103F and I106M) in the CPSF30 binding motif of the NS1 protein.
Experimental Design	Influenza A virus (A/Anhui/PA-1/2013)	IAV	ncbitaxon:1413188	H7N9	AH1-691	Highly pathogenic avian influenza virus, subtype H7N9, isolated from a human in China in 2013 encoding 6 amino acid substitutions aquired in ferrets.
Experimental Design	Influenza A virus (A/Vietnam/1203/2004)	IAV	ncbitaxon:284218	H5N1	VN1203-WT	Highly pathogenic avian influenza virus, subtype H5N1, isolated from a human in China in 2004.
Experimental Design	Influenza A virus (A/Vietnam/1203/2004)	IAV	ncbitaxon:284218	H5N1	VN1203-PB2-627E	Highly pathogenic avian influenza virus, subtype H5N1, encoding an avian-like glutamic acid (E) substitution at residue 627 of the the PB2 protein.
Experimental Design	Influenza A virus (A/Vietnam/1203/2004)	IAV	ncbitaxon:284218	H5N1	VN1203-NS1trunc 124	Highly pathogenic avian influenza virus, subtype H5N1, encoding an NS1 protein with a C-terminal truncation at amino acid 124.
Experimental Design	Influenza A virus (A/California/04/2009)	IAV	ncbitaxon:641501	H1N1	CA04-WT	Pandemic influenza virus, subtype H1N1, isolated from a human in California in 2009.
Experimental Design	Human betacoronavirus 2c EMC/2012	MERS-CoV	ncbitaxon:1235996	icMERS-CoV	icMERS-CoV EMC2012	wild-type infectious clone of MERS-CoV based on the EMC2012 strain.
Experimental Design	Human betacoronavirus 2c EMC/2012	MERS-CoV	ncbitaxon:1235996	icMERS-CoV	icMERS-CoV-RFP	icMERS-CoV EMC2012 expressing red fluorescent protein in place of ORF5.
Experimental Design	Human betacoronavirus 2c EMC/2012	MERS-CoV	ncbitaxon:1235996	icMERS-CoV	icMERS-CoV-ΔNSP16	icMERS-CoV EMC2012 deficient in expression of NSP16.
Experimental Design	Human betacoronavirus 2c EMC/2012	MERS-CoV	ncbitaxon:1235996	icMERS-CoV	icMERS-CoV-ΔORF4B	icMERS-CoV EMC2012 deficient in expression of ORF4B.
Experimental Design	Human betacoronavirus 2c EMC/2012	MERS-CoV	ncbitaxon:1235996	icMERS-CoV	icMERS-CoV-ΔORF3-5	icMERS-CoV EMC2012 deficient in expression of ORF3, ORF4A, ORF4B, and ORF5.
Experimental Design	Middle East respiratory syndrome-related coronavirus	MERS-CoV	ncbitaxon:1335626	HCoV-EMC	MERS-CoV-MA	icMERS-CoV EMC2012 adapted to cause disease in mice.
Experimental Design	West Nile virus (strain New York, 1999)	WNV	ncbitaxon:1968826	382	WNV-NY99-382-WT	Wild-type WNV isolated from a mosquito during the original outbreak in the United States in 1999.
Experimental Design	West Nile virus (strain New York, 1999)	WNV	ncbitaxon:1968826	382	WNV-NY99-382-E218A	Wild-type WNV isolated from a mosquito during the original outbreak in the United States in 1999 encoding an E218A mutation.
Experimental Design	West Nile virus (strain New York, 1999)	WNV	ncbitaxon:1968826	icWNV	icWNV-NY99-382	Infectious clone (ic) of Wild-type WNV isolated from a mosquito during the original outbreak in the United States in 1999.
Experimental Design	West Nile virus (strain New York, 1999)	WNV	ncbitaxon:1968826	icWNV	icWNV-NY99-382-E218A	NS5-E218A recombinant mutation of WNV-NY99-382-WT (ic).
