# Supplementary material for: A compendium of multi-omics data illuminating host responses to lethal human virus infections
Source: Sci Data. 2024 Apr 2;11:328. doi: 10.1038/s41597-024-03124-3 (PMC10987564; doi:10.1038/s41597-024-03124-3)
Supplement: Supplementary file 2 — Supplementary Table 2 [file 41597_2024_3124_MOESM2_ESM.xlsx]

## Sheet: S2_Experimental_Summary
Experiment	Host	Sample Collection Type	Treatment or Infection	Virus Strain(s) or Interferon Protein(s)	Dose	Time Points	Transcriptomics (mRNA)	Transcriptomics (miRNA)	High-Throughput Sequencing (ChIP-Seq)	High-Throughput Sequencing (MeDIP-Seq)	Proteomics (LC-MS)	Metabolomics (GC-MS)	Lipidomics (LC-MS)
IFNaCL001	Homo sapiens	human lung adenocarcinoma cell line (Calu-3)	IFN	IFN-α	500 U/ml	6, 12, 18 hpt	Yes	Yes
IFNaHUH001	Homo sapiens	human hepatoma cell line (HUH-7)	IFN	IFN-α, IFN-β	250 U/ml + 250 U/ml	6, 12, 18 hpt	Yes
IFNaIHH001	Homo sapiens	immortalized human hepatocyte cell line (IHH)	IFN	IFN-α	500 U/ml	6, 12, 18 hpt	Yes	Yes
IFNFB001	Homo sapiens	fibroblasts	IFN	IFN-α or IFN-γ	500 U/ml	3, 6, 24 hpi	Yes
IFNMVE001	Homo sapiens	microvascular endothelial cells	IFN	IFN-α or IFN-γ	500 U/ml	3, 6, 24 hpi	Yes
ICL102	Homo sapiens	human lung adenocarcinoma cell line	IAV	AH1-WT, AH1-F/M, AH1-691	moi 1	0, 3, 7, 12, 18, 24 hpi	Yes	Yes			Yes	Yes	Yes
ICL103	Homo sapiens	human lung adenocarcinoma cell line	IAV	VN1203-WT, VN1203-PB2-627E, VN1203-NS1-trunc124	moi 1	0, 3, 7, 12, 18, 24 hpi	Yes	Yes			Yes	Yes	Yes
ICL104	Homo sapiens	human lung adenocarcinoma cell line	IAV	CA04-WT	moi 3	0, 7, 12, 24, 36, 48 hpi	Yes	Yes			Yes	Yes	Yes
ICL105	Homo sapiens	human lung adenocarcinoma cell line	IAV	VN1203-WT	moi 1	0, 12, 18, 24 hpi			Yes
ICL106	Homo sapiens	human lung adenocarcinoma cell line	IAV	VN1203-WT	moi 1	0, 12, 18, 24 hpi				Yes
IM101	Mus musculus	whole lung	IAV	VN1203-WT, VN1203-PB2-627E, VN1203-NS1-trunc124, CA04-WT	70-10,000 pfu	1, 2, 4, 7 dpi	Yes	Yes
IM102	Mus musculus	whole lung	IAV	AH1-WT, AH1-F/M, AH1-691	10,000 pfu	1, 2, 4, 7 dpi	Yes	Yes			Yes	Yes	Yes
IM103	Mus musculus	whole lung	IAV	VN1203-WT, VN1203-PB2-627E, VN1203-NS1-trunc124, CA04-WT	10,000 pfu	1, 2, 4, 7 dpi	Yes	Yes			Yes	Yes	Yes
EH001	Homo sapiens	peripheral blood mononuclear cells, blood plasma	EBOV	Ebola-Zaire-Makona-WT	naturally-acquired	0-21 dpso					Yes	Yes	Yes
EHUH001	Homo sapiens	human hepatoma cell line (HUH-7) stably expressing Ebola VP30	EBOV	Ebola-ΔVP30-Zaire-WT, Ebola-ΔVP30-Zaire-ΔssGP	moi 3	0, 8, 18, 24, 48 hpi	Yes	Yes
EHUH002	Homo sapiens	human hepatoma cell line (HUH-7) stably expressing Ebola VP30	EBOV	Ebola-ΔVP30-Zaire-WT	moi 10	0, 8, 24, 48, 72 hpi					Yes	Yes	Yes
EHUH003	Homo sapiens	human hepatoma cell line (HUH-7) stably expressing Ebola VP30	EBOV	Ebola-ΔVP30-Zaire-WT	moi 10	0, 8, 24, 48, 72 hpi	Yes	Yes
EHUVEC001	Homo sapiens	human umbilical vein endothelial cells (HUVEC) expressing Ebola VP30	EBOV	Ebola-ΔVP30-Zaire-WT, Ebola-ΔVP30-Zaire-Δmucin	moi 10	0, 8, 24, 48, 72 hpi	Yes
EU937001	Homo sapiens	human histiocytic lymphoma cell line (U937) stably expressing Ebola VP30	EBOV	Ebola-ΔVP30-Zaire-WT, Ebola-ΔVP30-Zaire-Δmucin	moi 10	0, 8, 18, 30 hpi	Yes	Yes
MCL001	Homo sapiens	human lung adenocarcinoma cell line (Calu-3)	MERS-CoV	icMERS-CoV-WT, icMERS-RFP, icMERS-ΔNSP16, icMERS-Δ4b, icMERS-Δ3-5	moi 5	0, 3, 7, 12, 18, 24 hpi	Yes	Yes
MCL002	Homo sapiens	human lung adenocarcinoma cell line (Calu-3)	MERS-CoV	icMERS-CoV-WT, icMERS-RFP, icMERS-ΔNSP16, icMERS-Δ4b, icMERS-Δ3-5	moi 5	0, 3, 7, 12, 18, 24 hpi					Yes	Yes	Yes
MCL003	Homo sapiens	human lung adenocarcinoma cell line (Calu-3)	MERS-CoV	icMERS-CoV-WT	moi 5	18 hpi					Yes	Yes	Yes
MCL004	Homo sapiens	human lung adenocarcinoma cell line (Calu-3)	MERS-CoV	icMERS-WT, icSARS-WT, CA04	moi 3-5	0, 12, 18, 24 hpi			Yes
MCL005	Homo sapiens	human lung adenocarcinoma cell line (Calu-3)	MERS-CoV	icMERS-WT, icSARS-WT, CA04	moi 3-5	0, 12, 18, 24 hpi				Yes
MFB001	Homo sapiens	fibroblasts	MERS-CoV	icMERS-CoV-WT	moi 5	0, 12, 24, 36, 48 hpi	Yes	Yes			Yes	Yes	Yes
MFB002	Homo sapiens	fibroblasts	MERS-CoV	icMERS-CoV-WT	moi 5	0, 12, 24, 36, 48 hpi	Yes				Yes	Yes	Yes
MFB003	Homo sapiens	fibroblasts	MERS-CoV	icMERS-CoV-WT	moi 5	0, 12, 24, 36, 48 hpi	Yes				Yes	Yes	Yes
MHAE001	Homo sapiens	primary normal human airway epithelial cell line (HAE)	MERS-CoV	icMERS-CoV-WT	moi 5	0, 12, 24, 36, 48 hpi	Yes	Yes			Yes	Yes	Yes
MHAE002	Homo sapiens	primary normal human airway epithelial cell line (HAE)	MERS-CoV	icMERS-CoV-WT	moi 5	0, 12, 24, 36, 48 hpi	Yes				Yes	Yes	Yes
MHAE003	Homo sapiens	primary normal human airway epithelial cell line (HAE)	MERS-CoV	icMERS-CoV-WT	moi 5	0, 12, 24, 36, 48 hpi	Yes				Yes	Yes	Yes
MMVE001	Homo sapiens	microvascular endothelial cells	MERS-CoV	icMERS-CoV-WT	moi 5	0, 12, 24, 36, 48 hpi	Yes	Yes			Yes	Yes	Yes
MMVE002	Homo sapiens	microvascular endothelial cells	MERS-CoV	icMERS-CoV-WT	moi 5	0, 12, 24, 36, 48 hpi	Yes				Yes	Yes	Yes
MMVE003	Homo sapiens	microvascular endothelial cells	MERS-CoV	icMERS-CoV-WT	moi 5	0, 12, 24, 36, 48 hpi	Yes				Yes	Yes	Yes
MM001	Mus musculus	whole lung	MERS-CoV	icMERS-CoV-MA	5 x 10^4, 5 x 10^5, 5 x 10^6 pfu	2, 4, 7 dpi	Yes				Yes	Yes	Yes
WDC010	Mus musculus	dendritic cells	WNV	icWNV-NY99-382, icWNV-NY99-382-E218A	moi 500	1, 18, 12, 24 hpi	Yes
WDC011	Mus musculus	dendritic cells	WNV	icWNV-NY99-382, icWNV-NY99-382-E218A	moi 500	1, 18, 12, 24 hpi	Yes
WCN002	Mus musculus	cortical neurons	WNV	icWNV-NY99-382, icWNV-NY99-382-E218A	moi 250	1, 18, 12, 24 hpi	Yes	Yes
WCN003	Mus musculus	cortical neurons	WNV	icWNV-NY99-382, icWNV-NY99-382-E218A	moi 250	1, 18, 12, 24 hpi	Yes	Yes
WGCN002	Mus musculus	granule cell neurons	WNV	icWNV-NY99-382, icWNV-NY99-382-E218A	moi 250	1, 18, 12, 24 hpi	Yes	Yes
WGCN003	Mus musculus	granule cell neurons	WNV	icWNV-NY99-382, icWNV-NY99-382-E218A	moi 250	1, 18, 12, 24 hpi	Yes	Yes
WCB001	Mus musculus	cerebellum	WNV	icWNV-NY99-382, icWNV-NY99-382-E218A	100 ffu	1, 2, 4, 6 dpi	Yes	Yes			Yes	Yes	Yes
WCT001	Mus musculus	cortex	WNV	icWNV-NY99-382, icWNV-NY99-382-E218A	100 ffu	1, 2, 4, 6 dpi	Yes	Yes			Yes	Yes	Yes
WLN002	Mus musculus	popliteal lymph node	WNV	icWNV-NY99-382, icWNV-NY99-382-E218A	100 ffu	1, 2, 4, 6 dpi	Yes	Yes
WLN003	Mus musculus	popliteal lymph node	WNV	icWNV-NY99-382, icWNV-NY99-382-E218A	100 ffu	1, 2, 4, 6 dpi					Yes	Yes	Yes
WSE001	Mus musculus	serum	WNV	icWNV-NY99-382	100 ffu	-1, 3 dpi					Yes	Yes

## Sheet: S2_Unit_Key
Acronym	Description	Type
U/ml	units/ml	concentration unit
hpi	hours post-infection	time based unit
hpt	hours post-treatment	time based unit
dpi	days post-infection	time based unit
dpso	days post-symptom onset	time based unit
moi	multiplicity of infection	ratio unit
pfu	plaque forming unit	count unit
ffu	focus forming unit	count unit
