# Supplementary material for: A compendium of multi-omics data illuminating host responses to lethal human virus infections
Source: Sci Data. 2024 Apr 2;11:328. doi: 10.1038/s41597-024-03124-3 (PMC10987564; doi:10.1038/s41597-024-03124-3)
Supplement: Supplementary file 3 — Supplementary Table 3 [file 41597_2024_3124_MOESM3_ESM.xlsx]

## Sheet: S3_LC Methods
Experiment	Fractionation	Fractionation method	LC separation	MS	Fasta	Protein FASTA Reference File Name	Cell Type	Tissues
EHUH002	No		Agilent custom built	LTQ-Orbitrap Velos	ID_006299_42C7C5E1.fasta	H_sapiens_UniProt_SPROT_2017-04-12	HUH-7	n/a
ICL102	No		ISCO custom built	LTQ-Orbitrap Velos	ID_004624_AA1EC7E9.fasta	H_sapiens_UniProt_SPROT_2013-09-18,Influenza_A_Anhui_1_2013_CompleteGenome_2014-09-08	Calu-3	n/a
ICL103	No		ISCO custom built	LTQ-Orbitrap	Never searched	N/A	Calu-3	n/a
ICL104	No		ISCO custom built	LTQ-Orbitrap	No proteomics	N/A	Calu-3	n/a
IM102	No		ISCO custom built	LTQ-Orbitrap	ID_004225_C1CEE570.fasta	M_musculus_UniProt_SPROT_2013_09_2013-09-18	n/a	mouse lung
IM103	No		ISCO custom built	LTQ-Orbitrap	ID_006114_A4C2E8CF.fasta	Influenza_A_Virus_N5H1_1203_2004_2017-01-24, Influenza_A_Virus_N5H1_1203_2004__MutantNS1_I124Stop_2017-01-24, Influenza_A_Virus_N5H1_1203_2004_MutantPB2_K627E_2017-01-24, M_musculus_UniProt_SPROT_2016_09_2016-10-05,	n/a	mouse lung
MCL002	No		ISCO custom built	LTQ-Orbitrap	ID_006331_C5A5E51E.fasta	H_sapiens_UniProt_SPROT_2017-04-12	Calu-3 clone 2B4	n/a
MCL003	No		ISCO custom built	LTQ-Orbitrap Velos	ID_004606_DCD5BD31.fasta	H_sapiens_UniProt_SPROT_2013-09-18,icMERS-CoV_Proteins_2013-11-22	Calu-3 clone 2B4	n/a
MFB001	Yes	RP separation for XBridge 250 x 4.6 5 um column - 96 fractions, concatenated into 24	Agilent custom built	LTQ-Orbitrap Velos	ID_004606_DCD5BD31.fasta	H_sapiens_UniProt_SPROT_2013-09-18,icMERS-CoV_Proteins_2013-11-22	FB	n/a
MFB002	Yes	RP separation for XBridge 250 x 4.6 5 um column - 96 fractions, concatenated into 24	Agilent custom built	LTQ-Orbitrap Velos	ID_004606_DCD5BD31.fasta	H_sapiens_UniProt_SPROT_2013-09-18,icMERS-CoV_Proteins_2013-11-22	FB	n/a
MFB003	Yes	RP separation for XBridge 250 x 4.6 5 um column - 96 fractions, concatenated into 24	Waters nano-Acquity M-Class	LTQ-Orbitrap	ID_004606_DCD5BD31.fasta	H_sapiens_UniProt_SPROT_2013-09-18,icMERS-CoV_Proteins_2013-11-22	FB	n/a
MHAE001	Yes	RP separation for XBridge 250 x 4.6 5 um column - 96 fractions, concatenated into 24	Waters nano-Acquity M-Class	LTQ-Orbitrap Velos	ID_004606_DCD5BD31.fasta	H_sapiens_UniProt_SPROT_2013-09-18,icMERS-CoV_Proteins_2013-11-22	HAE	n/a
MHAE002	Yes	RP separation for XBridge 250 x 4.6 5 um column - 96 fractions, concatenated into 24	Waters nano-Acquity M-Class	LTQ-Orbitrap Velos	ID_004606_DCD5BD31.fasta	H_sapiens_UniProt_SPROT_2013-09-18,icMERS-CoV_Proteins_2013-11-23	HAE	n/a
MHAE003	Yes	RP separation for XBridge 250 x 4.6 5 um column - 96 fractions, concatenated into 24	Waters nano-Acquity M-Class	LTQ-Orbitrap Velos	ID_004606_DCD5BD31.fasta	H_sapiens_UniProt_SPROT_2013-09-18,icMERS-CoV_Proteins_2013-11-24	HAE	n/a
MM001	No		ISCO custom built	LTQ-Orbitrap Velos	ID_006449_9F38836A.fasta	icMERS-CoV_Proteins_2013-11-22,M_musculus_UniProt_SPROT_2016_09_2016-10-05	n/a	mouse lung
MMVE001	Yes	RP separation for XBridge 250 x 4.6 5 um column - 96 fractions, concatenated into 24	Agilent custom built	LTQ-Orbitrap Velos	ID_006299_42C7C5E1.fasta	H_sapiens_UniProt_SPROT_2013-09-18,icMERS-CoV_Proteins_2013-11-22	HMVE	n/a
MMVE002	Yes	RP separation for XBridge 250 x 4.6 5 um column - 96 fractions, concatenated into 24	Agilent custom built	LTQ-Orbitrap Velos	ID_004606_DCD5BD31.fasta	H_sapiens_UniProt_SPROT_2013-09-18,icMERS-CoV_Proteins_2013-11-22	HMVE	n/a
MMVE003	Yes	RP separation for XBridge 250 x 4.6 5 um column - 96 fractions, concatenated into 24	Agilent custom built	LTQ-Orbitrap Velos	ID_004606_DCD5BD31.fasta	H_sapiens_UniProt_SPROT_2013-09-18,icMERS-CoV_Proteins_2013-11-22	HMVE	n/a
WCB001	Yes	RP separation for XBridge 250 x 4.6 5 um column - 96 fractions, concatenated into 24	Agilent custom built	LTQ-Orbitrap Velos	ID_004497_0ECD8401.fasta	M_musculus_UniProt_SPROT_2013_09_2013-09-18,West_Nile_Virus_NY99_StoS_6aa_2014-04-03	n/a	mouse cerebellum
WCT001	Yes	RP separation for XBridge 250 x 4.6 5 um column - 96 fractions, concatenated into 24	Agilent custom built	LTQ-Orbitrap Velos	ID_004497_0ECD8401.fasta	M_musculus_UniProt_SPROT_2013_09_2013-09-18,West_Nile_Virus_NY99_StoS_6aa_2014-04-03	n/a	mouse cortex
WLN002	Yes	RP separation for XBridge 250 x 4.6 5 um column - 96 fractions, concatenated into 24	Agilent custom built	LTQ-Orbitrap Velos	ID_004497_0ECD8401.fasta	M_musculus_UniProt_SPROT_2013_09_2013-09-18,West_Nile_Virus_NY99_StoS_6aa_2014-04-03	n/a	mouse lymph node
