# Supplementary material for: A compendium of multi-omics data illuminating host responses to lethal human virus infections
Source: Sci Data. 2024 Apr 2;11:328. doi: 10.1038/s41597-024-03124-3 (PMC10987564; doi:10.1038/s41597-024-03124-3)
Supplement: Supplementary file 4 — Supplementary Table 4 [file 41597_2024_3124_MOESM4_ESM.xlsx]

## Sheet: S4_Primary_Exp_Metadata
File Name Type	Column Header Name	Header Description
Primary Experimental Metadata	Primary Data Accessions	unique primary experiment accession identifier, registered through MassIVE (https://massive.ucsd.edu) and/or NCBI BioProject (https://www.ncbi.nlm.nih.gov/bioproject/), database submission containing raw measurement data downloads.
Primary Experimental Metadata	Processed Data DOI	unique digital object identifier (DOI), registered through OSTI (https://www.osti.gov/), PNNL DataHub (https://data.pnnl.gov/), institutional repository submission containing processed primary data downloads.
Primary Experimental Metadata	Start Date	the date when the infection or treatment was initiated
Primary Experimental Metadata	Experiment ID	persistent laboratory specific experimental identifier
Primary Experimental Metadata	Project Description	gives the purpose of the experiment (including the virus strains used and the type of 'omics samples to be collected), an experimental overview (including the cell type or mouse strain/age used for infection or treatment, tissue types collected [mouse experiments], MOI [cell culture infection experiments], dosage [mouse experiments], time points at which samples were collected, # of replicates pe…
Primary Experimental Metadata	Protocols Used	protocol number
Primary Experimental Metadata	Treatment	type of treatment used (e.g., recombinant IFN protein)
Primary Experimental Metadata	Virus	the virus subtype used in the experiment
Primary Experimental Metadata	Virus Strain	the specific name of the virus strains used for infection
Primary Experimental Metadata	Virus stock titer	the concentration of virus in the virus stock used for the infection
Primary Experimental Metadata	Concentration	the concentration of the stock virus or recombinant protein
Primary Experimental Metadata	Variables	the factors that differ between test and control samples
Primary Experimental Metadata	Cell Line	cell line or primary cells used for the experiment
Primary Experimental Metadata	MOI	multiplicity of infection (cell infection experiments only)
Primary Experimental Metadata	# cells plated	the number of cells plated per well for each infection/treatment/time point condition
Primary Experimental Metadata	Cell Passage #	the number of times cells had been passaged at the time of plating (cell line experiments only)
Primary Experimental Metadata	Assays	lists the type of samples that were collected for each time course experiment
Primary Experimental Metadata	# of biological replicates	indicates the number of replicates collected for each infection/treatment/time point condition
Primary Experimental Metadata	Additional Information	notes on other information relevant to the experiment
Dataset Summary	Sample Name	Unique name for each sample
Dataset Summary	Patient Code	Unique patient identifier for samples derived from human primary cells
Dataset Summary	Virus	The type of infection: mock (negative control) or the virus name
Dataset Summary	Dosage	The virus dosage used for infection
Dataset Summary	Treatment	The interferon protein(s) used to treat cells
Dataset Summary	Time point	The time point at which samples were collected; entries are numbers that are to be used in conjunction with units provided in the "Time point unit" column
Dataset Summary	Time point unit	h, hours; d, days; to be used in conjunction with time "Time point" column
Dataset Summary	Tissue	The type of tissue collected (in vivo experiments only)
Dataset Summary	Sample Type	The type of sample that was collected: RNA, TRIzol extract of cells or tissues to be used for transcriptomics; PML, MPLEx extract of cells or tissues to be used for proteomics, metabolomics, and lipidomics; Titer, supernantant; RNA Titer, supernatant collected from a well used for TRIzol extraction (in experiments in which more than one type of extract was prepared); PML Titer, supernatant collec…
Dataset Summary	Replicate	The replicate number for a given treatment and time point condition
Dataset Summary	Time Course	In experiments in which samples were collected in multiple time course series, the time course a sample is derived from: (TC1), time course 1; (TC2), time course 2
Dataset Summary	Titer	Yes/No; indicates whether a virus titer was determined for a particular sample
Dataset Summary	Body Weight	Yes/No; indicates whether daily body weights were collected for an individual mouse (in vivo experiments only)
Dataset Summary	Hemorrhage Score	Yes/No; indicates whether hemorrhage score was collected for an individual mouse (in vivo experiments only)
Dataset Summary	% Infection	Yes/No; indicates whether % infection was determined for a particular sample (in vitro experiments only)
Dataset Summary	mRNA	Yes/No; indicates whether mRNA transcriptomics data were collected for a particular sample
Dataset Summary	miRNA	Yes/No; indicates whether miRNA transcriptomics data were collected for a particular sample
Dataset Summary	Proteomics	Yes/No; indicates whether proteomics data were collected for a particular sample
Dataset Summary	Metabolomics	Yes/No; indicates whether metabolomics data were collected for a particular sample
Dataset Summary	Lipidomics	Yes/No; indicates whether lipidomics data were collected for a particular sample
Dataset Summary	ChIP	Yes/No; indicates whether ChIP data were collected for a particular sample
Dataset Summary	MeDIP	Yes/No; indicates whether MeDIP transcriptomics data were collected for a particular sample
Workbook	Sample name	Unique name for each sample
Workbook	Patient Code	Unique patient identifier for samples derived from human primary cells
Workbook	Virus	The type of infection: mock (negative control) or the virus name
Workbook	Time point (h)	The time point (in hours) at which samples were collected (in vitro experiments only)
Workbook	Time Point (d)	The time point (in days) at which samples were collected (in vivo experiments only)
Workbook	Tissue	The type of tissue collected (in vivo experiments only)
Workbook	Sample type	The type of sample collected
Workbook	Replicate	The replicate number for a given infection and time point condition
Workbook	Time Course	In experiments in which samples were collected in multiple time course series, the time course a sample is derived from: (TC1), time course 1; (TC2), time course 2
Workbook	Titer (FFU/ml)	Focus-forming units per milliliter (i.e., the virus titer)
Workbook	Titer (PFU/ml)	Plaque-forming units per milliliter (i.e., the virus titer)
Workbook	Titer (FFU/g)	Focus forming units per gram of tissue (i.e., the virus titer)
Workbook	Titer (PFU/g)	Plaque forming units per gram of tissue (i.e., the virus titer)
Workbook	Titer (PFU/lobe)	Plaque forming units per lobe of lung tissue (i.e., the virus titer)
Workbook	% Infection	The percentage of infected cells
Workbook	Weight (g)	Mouse body weight in grams for a given time point
Workbook	Weight (%)	Mouse body weight expressed as a percentage of body weight on day 0 for a given time point
Workbook	Hemorrhage Score	Gross hemorrhage score of lung tissue
