# Supplementary material for: A compendium of multi-omics data illuminating host responses to lethal human virus infections
Source: Sci Data. 2024 Apr 2;11:328. doi: 10.1038/s41597-024-03124-3 (PMC10987564; doi:10.1038/s41597-024-03124-3)
Supplement: Supplementary file 5 — Supplementary Table 5 [file 41597_2024_3124_MOESM5_ESM.xlsx]

## Sheet: S5_Sample_Type_Metadata
Category	Sample Type	Acronym	Term Name	Term ID	FAIRsharing Ontology Standard
Experimental Design	cell line	Calu-3	human lung adenocarcinoma cell line	BTO:0002750	https://doi.org/10.25504/FAIRsharing.1414v8
Experimental Design	cell line	2B4	human bronchial epithelial cells (Calu-3 clone 2B4)	BTO:0002022	https://doi.org/10.25504/FAIRsharing.1414v8
Experimental Design	cell line	IHH	immortalized human hepatocyte cell line	BTO:0006147	https://doi.org/10.25504/FAIRsharing.1414v8
Experimental Design	cell line	HUH-7	human hepatoma cell line	BTO:0001950	https://doi.org/10.25504/FAIRsharing.1414v8
Experimental Design	cell line	U937	human histiocytic lymphoma cell line	BTO:0001412	https://doi.org/10.25504/FAIRsharing.1414v8
Experimental Design	cell line	HAE	primary normal human airway epithelial cell line	BTO:0005571	https://doi.org/10.25504/FAIRsharing.1414v8
Experimental Design	cell line	HUVEC	human umbilical vein endothelial cells	BTO:0001949	https://doi.org/10.25504/FAIRsharing.1414v8
Experimental Design	tissue	PBMC	peripheral blood mononuclear cells	BTO:0004729	https://doi.org/10.25504/FAIRsharing.1414v8
Experimental Design	tissue	FB	fibroblasts	BTO:0000452	https://doi.org/10.25504/FAIRsharing.1414v8
Experimental Design	tissue	HMVE	microvascular endothelial cells	BTO:0003123	https://doi.org/10.25504/FAIRsharing.1414v8
Experimental Design	tissue	CB	cerebellum	BTO:0000232	https://doi.org/10.25504/FAIRsharing.1414v8
Experimental Design	tissue	CN	cortical neurons	BTO:0004102	https://doi.org/10.25504/FAIRsharing.1414v8
Experimental Design	tissue	CT	cortex	BTO:0000233	https://doi.org/10.25504/FAIRsharing.1414v8
Experimental Design	tissue	GCN	granule cell neurons	BTO:0003393	https://doi.org/10.25504/FAIRsharing.1414v8
Experimental Design	tissue	--	whole lung	BTO:0000763	https://doi.org/10.25504/FAIRsharing.1414v8
Experimental Design	tissue	SE	serum	BTO:0001239	https://doi.org/10.25504/FAIRsharing.1414v8
Experimental Design	tissue	LN	popliteal lymph node	BTO:0000784	https://doi.org/10.25504/FAIRsharing.1414v8
Experimental Design	tissue	DC	dendritic cells	BTO:0002042	https://doi.org/10.25504/FAIRsharing.1414v8
Experimental Design	tissue	--	blood plasma	BTO:0000133	https://doi.org/10.25504/FAIRsharing.1414v8

## Sheet: S5_Data_Type_Metadata
Category	Data Type Term	Term ID	FAIRsharing Database Standard (Raw Data)	FAIRsharing Database Standard (Processed Data)	FAIRsharing Reporting Guideline Standard
Data Acquisition	ChIP-Seq	edam.topic.3173	https://doi.org/10.25504/FAIRsharing.5hc8vt	https://doi.org/10.25504/FAIRsharing.45bf5b	https://doi.org/10.25504/FAIRsharing.32b10v
Data Acquisition	MeDIP-Seq	edam.topic.3173	https://doi.org/10.25504/FAIRsharing.5hc8vt	https://doi.org/10.25504/FAIRsharing.45bf5b	https://doi.org/10.25504/FAIRsharing.32b10v
Data Acquisition	Microarray (mRNA)	edam.topic.3308	https://doi.org/10.25504/FAIRsharing.5hc8vt	https://doi.org/10.25504/FAIRsharing.45bf5b	https://doi.org/10.25504/FAIRsharing.32b10v
Data Acquisition	Microarray (miRNA)	edam.topic.3308	https://doi.org/10.25504/FAIRsharing.5hc8vt	https://doi.org/10.25504/FAIRsharing.45bf5b	https://doi.org/10.25504/FAIRsharing.32b10v
Data Acquisition	Proteomics (LC-MS)	edam.topic.0121	https://doi.org/10.25504/FAIRsharing.LYsiMd	https://doi.org/10.25504/FAIRsharing.45bf5b	https://doi.org/10.25504/FAIRsharing.8vv5fc
Data Acquisition	Metabolomics (GC-MS)	edam.topic.3172	https://doi.org/10.25504/FAIRsharing.LYsiMd	https://doi.org/10.25504/FAIRsharing.45bf5b	https://doi.org/10.25504/FAIRsharing.207caf
Data Acquisition	Lipidomics (LC-MS)	edam.topic.3172	https://doi.org/10.25504/FAIRsharing.LYsiMd	https://doi.org/10.25504/FAIRsharing.45bf5b	https://doi.org/10.25504/FAIRsharing.207caf

## Sheet: S5_Data_Source_Metadata
Category	Source Type	Source Platform	Method Term	Term ID	Method Protocol	PNNL DataHub Source URL	FAIRsharing Standard
Data Source	Agilent Technologies high-resolution scanner (G2505C)	Agilent-028005 SurePrint G3 Mouse GE 8x60K Microarray (GPL10787)	Expression profiling by array	OBI:0400148	Agilent’s Quick Amp Labeling Protocol (One-Color Microarray-Based Gene Expression Analysis)	https://data.pnnl.gov/group/nodes/data-source/13455	https://fairsharing.org/3528
Data Source	Agilent Technologies high-resolution scanner (G2505C)	Agilent-026655 Whole Mouse Genome Microarray 4x44K v2 (GPL11202)	Expression profiling by array	OBI:0400148	Agilent’s Quick Amp Labeling Protocol (One-Color Microarray-Based Gene Expression Analysis)	https://data.pnnl.gov/group/nodes/data-source/13455	https://fairsharing.org/3528
Data Source	Agilent Technologies high-resolution scanner (G2505C)	Agilent-026652 Whole Human Genome Microarray 4x44K v2 (GPL13497)	Expression profiling by array	OBI:0400148	Agilent’s Quick Amp Labeling Protocol (One-Color Microarray-Based Gene Expression Analysis)	https://data.pnnl.gov/group/nodes/data-source/13455	https://fairsharing.org/3528
Data Source	Agilent Technologies high-resolution scanner (G2505C)	Agilent-046064 Unrestricted Human miRNA V19 Microarray (GPL19730)	Non-coding RNA profiling by array	OBI:0400148	Agilent’s Quick Amp Labeling Protocol (One-Color Microarray-Based Gene Expression Analysis)	https://data.pnnl.gov/group/nodes/data-source/13455	https://fairsharing.org/3528
Data Source	Agilent Technologies high-resolution scanner (G2505C)	Agilent-046065 Mouse miRNA V19 Microarray (GPL19970)	Non-coding RNA profiling by array	OBI:0400148	Agilent’s Quick Amp Labeling Protocol (One-Color Microarray-Based Gene Expression Analysis)	https://data.pnnl.gov/group/nodes/data-source/13455	https://fairsharing.org/3528
Data Source	Thermo Scientific LC-HMS/MS System	Velos Pro Orbitrap Mass Spectrometer	Quantification by liquid chromatography mass spectrometry	MS:1003096	MPLEx: a Robust and Universal Protocol for Single-Sample Integrative Proteomic, Metabolomic, and Lipidomic Analyses	https://data.pnnl.gov/group/nodes/data-source/13451	https://fairsharing.org/3514
Data Source	Thermo Scientific GC-MS/MS System	Q Exactive GC Orbitrap Mass Spectrometer	Quantification by gas chromatography mass spectrometry	MS:1002802	MPLEx: a Robust and Universal Protocol for Single-Sample Integrative Proteomic, Metabolomic, and Lipidomic Analyses	https://data.pnnl.gov/group/nodes/data-source/13450	https://fairsharing.org/3514

## Sheet: S5_Software_Tools_Metadata
Category	Software Name	Programming Language Term	Term ID	License	Source Code Reference Citation	Source Code GitHub Repository	Reference Article Citation	FAIRsharing Standard
Software	LIQUID: Open source software for identifying lipids in LC-MS/MS-based lipidomics data	C#	SWO:0000096	Apache 2.0; CC BY 4.0	https://doi.org/10.5281/zenodo.6459463	https://github.com/PNNL-Comp-Mass-Spec/LIQUID	https://doi.org/10.1093/bioinformatics/btx046	https://doi.org/10.25504/FAIRsharing.wy4egf
Software	pmartR: Quality Control and Statistics for Mass Spectrometry-Based Biological Data	R, Javascript, HTML	SWO:0000415;SWO:0000108	BSD-2-Clause; CC BY 4.0	https://doi.org/10.5281/zenodo.6108668	https://github.com/pmartR/pmartR	https://doi.org/10.1002/pmic.201100078	https://doi.org/10.25504/FAIRsharing.wy4egf
